# Supplementary material for: In Silico Analyses on the Comparative Potential of Therapeutic Human Monoclonal Antibodies Against Newly Emerged SARS-CoV-2 Variants Bearing Mutant Spike Protein
Source: Front Immunol. 2022 Jan 10;12:782506. doi: 10.3389/fimmu.2021.782506 (PMC8784557; doi:10.3389/fimmu.2021.782506)
Supplement: Supplementary file 1 [file DataSheet_1.zip]

Archive with 1 entries (1 files):
- Final revised supplementary material.docx
